# Supplementary material for: Effects of Different Doses, Forms, and Frequencies of Zinc Supplementation on Biomarkers of Iron and Zinc Status among Young Children in Dhaka, Bangladesh
Source: Nutrients. 2022 Dec 15;14(24):5334. doi: 10.3390/nu14245334 (PMC9781687; doi:10.3390/nu14245334)
Supplement: Supplementary file 1 [file nutrients-14-05334-s001.zip]

Archive with 1 entries (1 files):
- nutrients-2039715-supplementary.pdf
